# Supplementary material for: The Role of Near-Infrared Fluorescence with Indocyanine Green in Robot-Assisted Partial Nephrectomy: Results from an Updated Systematic Review and Meta-Analyses of Controlled Studies
Source: Medicina (Kaunas). 2025 Sep 24;61(10):1735. doi: 10.3390/medicina61101735 (PMC12566515; doi:10.3390/medicina61101735)
Supplement: Supplementary file 1 [file medicina-61-01735-s001.zip]

Archive with 1 entries (1 files):
- medicina-3827355-supplementary.pdf
